# Supplementary material for: Innate/Inflammatory Bioregulation of Surfactant Protein D Alleviates Rat Osteoarthritis by Inhibiting Toll-Like Receptor 4 Signaling
Source: Front Immunol. 2022 Jul 5;13:913901. doi: 10.3389/fimmu.2022.913901 (PMC9294227; doi:10.3389/fimmu.2022.913901)
Supplement: Supplementary Table 1 — Summary of sample names, description, the RNA-seq sequencing information, and mapping results in each sample. [file Table_1.xlsx]

## Sheet: Table S2
Table S1. Summary of sample names, description, the RNA-seq sequencing information and mapping results in each sample
Sample	Description	Total clean reads	Total mapped	Total Uniquely mapped	Total Multiple mapped	Splice reads	Nonsplice reads
Ctrl_1st	Chondrocyte_control_1	62015360	59660676(96.2%)	50707749(84.99%)	8952927(15.01%)	18900096(37.27%)	31807653(62.73%)
Ctrl_2nd	Chondrocyte_control_2	73875610	71252545(96.45%)	60384088(84.75%)	10868457(15.25%)	22594067(37.42%)	37790021(62.58%)
Ctrl_3rd	Chondrocyte_control_3	77685098	74996246(96.54%)	63849151(85.14%)	11147095(14.86%)	24225491(37.94%)	39623660(62.06%)
SP-D_1st	Chondrocyte_SP-D_overexpression_1	76350220	73091030(95.73%)	61932499(84.73%)	11158531(15.27%)	23568899(38.06%)	38363600(61.94%)
SP-D_2nd	Chondrocyte_SP-D_overexpression_2	104141350	98925785(94.99%)	82439689(83.33%)	16486096(16.67%)	30482877(36.98%)	51956812(63.02%)
SP-D_3rd	Chondrocyte_SP-D_overexpression_3	62871580	60264142(95.85%)	51142035(84.86%)	9122107(15.14%)	19276453(37.69%)	31865582(62.31%)
